# Supplementary material for: Physio-biochemical responses and crop performance analysis in chickpea upon botanical priming
Source: Sci Rep. 2024 Apr 23;14:9342. doi: 10.1038/s41598-024-59878-8 (PMC11039450; doi:10.1038/s41598-024-59878-8)
Supplement: Supplementary file 1 — Supplementary Information 1. [file 41598_2024_59878_MOESM1_ESM.xlsx]

## Sheet: Physiolocal Data
No. of seed sown per replication= 100
Date of putting=02/11/2021
First Count= 5 days after putting
Second Count= 8 days after putting
Seedling length, seedling dry weight and vigour index I and II on second count
	Germination (%)
	R1	R2	R3	R4	Avg				Germination (%)	Root length (cm)	Shoot length (cm)	Seedling length (cm)	Dry weight (g)	Vigour Index-I	Vigour Index-II
T1	83	82	83	82	82.5			T1	82.5	17.505	10.7325	24.77	0.4125	2050.14	33.2428
T2	85	83	84	82	83.5			T2	83.5	15.0675	10.9675	26.9875	0.4305	2226.8	35.517
T3	95	94	93	96	94.5			T3	94.5	18.1625	13.7675	31.93	0.595	2905.71	54.13
T4	87	86	85	89	86.75			T4	86.75	16.02	13.375	29.395	0.514	2226.8	44.437
T5	87	86	88	86	86.75			T5	86.75	14.0375	12.0225	26.06	0.492	2549.21	42.6765
									Significance
									b	a	c	c	c	d	c
									b	c	c	c	c	c	c
	Root Length (cm)								a	a	a	a	a	a	a
	R1	R2	R3	R4	Avg				b	b	a	b	b	c	b
T1	17.43	18.09	19.25	15.25	17.505				b	d	b	c	b	b	b
T2	16.16	14.17	15.54	14.4	15.0675
T3	18.35	17.42	19.2	17.68	18.1625
T4	16.16	17.2	15.12	15.6	16.02
T5	14.21	14.42	13.96	13.56	14.0375
	Shoot Length (cm)
	R1	R2	R3	R4	Avg
T1	10.59	10.78	10.46	11.1	10.7325
T2	10.54	11.2	11.24	10.89	10.9675
T3	13.21	14.12	13.54	14.2	13.7675
T4	13.49	12.8	13.43	13.78	13.375
T5	11.78	12.13	12.2	11.98	12.0225
	Seedling Length (cm)
	R1	R2	R3	R4	Avg
T1	24.8	25.2	24.42	24.66	24.77
T2	26.7	28.4	26.36	26.49	26.9875
T3	31.56	31.54	32.74	31.88	31.93
T4	29.65	30	28.55	29.38	29.395
T5	25.99	26.55	26.16	25.54	26.06
	Seedling Dry weight (g)
	R1	R2	R3	R4	Avg
T1	0.43	0.41	0.42	0.39	0.4125
T2	0.442	0.41	0.44	0.43	0.4305
T3	0.62	0.61	0.58	0.57	0.595
T4	0.495	0.51	0.521	0.53	0.514
T5	0.518	0.5	0.47	0.48	0.492
	Vigour Index I
	R1	R2	R3	R4	Avg
T1	2058.4	2142	1978.02	2022.12	2050.14
T2	2242.8	2357.2	2161.52	2145.69	2226.8
T3	2808.84	2901.68	2979.34	2932.96	2905.7
T4	2242.8	2357.2	2161.52	2145.69	2226.8
T5	2724.84	2435.52	2587.2	2449.28	2549.21
	Vigour Index II
	R1	R2	R3	R4	Avg
T1	32.121	34.85	34.02	31.98	33.2428
T2	37.128	34.03	36.08	34.83	35.517
T3	55.18	56.12	52.78	52.44	54.13
T4	44.55	45.39	40.638	47.17	44.437
T5	45.066	43	41.36	41.28	42.6765
