# Supplementary material for: Physio-biochemical responses and crop performance analysis in chickpea upon botanical priming
Source: Sci Rep. 2024 Apr 23;14:9342. doi: 10.1038/s41598-024-59878-8 (PMC11039450; doi:10.1038/s41598-024-59878-8)
Supplement: Supplementary file 2 — Supplementary Information 2. [file 41598_2024_59878_MOESM2_ESM.xlsx]

## Sheet: Biochemical graphs
		Dehydrogenase (mg formazan/min)
		Amylase (mg maltose/min)
		Lipid peroxidation (µ mol MDA/gr F-W)
		Protease (µM trypsin/min)
		Total Protein (mg/gm F-W)
		Phytase activity (U/g)
		Phytase								Dehydrogenase								Amylase								MDA Content								Protease								Total Protein
		6 h	12 h	18 h	1 day	3 day	5 day			6 h	12 h	18 h	1 day	3 day	5 day			6 h	12 h	18 h	1 day	3 day	5 day			6 h	12 h	18 h	1 day	3 day	5 day			6 h	12 h	18 h	1 day	3 day	5 day			6 h	12 h	18 h	1 day	3 day	5 day
	T1	0.1215	0.122	0.125	0.212	0.262	0.392		T1	0.261	0.258	0.254825	0.41	0.49	0.74		T1	0.165	0.167975	0.169	0.36	0.2665	0.1369		T1	16.3351	16.27	16.6813	12.2013	10.25	8.87		T1	3.53587	3.3632	3.63425	12.8973	16.4659	11.2431		T1	23.0426	21.5108	24.0416	23.5088	24.0416	24.9074
	T2	0.112	0.11175	0.121	0.19225	0.242	0.28275		T2	0.272	0.294875	0.28	0.31	0.38	0.86		T2	0.132	0.13465	0.133	0.27	0.22	0.1769		T2	15.496	14.49	13.8913	10.8913	9.27	6.42		T2	3.63033	3.6795	3.78937	12.3301	16.891	12.3303		T2	22.9094	22.7096	24.974	22.8428	26.972	24.641
	T3	0.202	0.288	0.3805	0.422	0.5505	0.73925		T3	0.393	0.428	0.4605	0.62	0.85	0.98		T3	0.264	0.825	0.893	0.71	0.419225	0.351502		T3	9.0413	9.04	6.69133	3.59133	2.575	2.444		T3	4.7649	5.995	7.31901	15.6395	19.6806	10.8645		T3	26.4392	27.0386	33.0992	33.8984	27.7046	27.0386
	T4	0.182	0.1755	0.232	0.252	0.3805	0.59825		T4	0.353	0.413	0.41	0.51	0.73	0.96225		T4	0.231	0.5379	0.863	0.532025	0.389	0.2		T4	10.546	11.43	6.68033	4.53133	3.08	2.699		T4	4.4815	5.90045	7.03512	14.8831	20.153	11.1011		T4	24.9074	25.2404	33.6986	33.0992	28.4372	27.7712
	T5	0.162	0.1325	0.162	0.232	0.32025	0.42125		T5	0.298	0.325	0.383	0.45	0.53	0.92185		T5	0.2046	0.4719	0.688	0.43345	0.3041	0.1587		T5	13.7595	14.1	7.96133	4.83033	4.115	3.98		T5	3.72515	4.19845	6.23025	13.4174	17.4111	11.3845		T5	24.2414	24.2414	32.5664	30.8348	24.2414	24.7742
		Significance								Significance								Significance								Significance								Significance								Significance
	T1	d	d	d	d	c	c		T1	d	d	d	d	d	d		T1	d	d	c	d	d	e			a	a	a	a	a	a		T1	c	d	c	c	b	b		T1	c	d	b	c	b	b
	T2	d	d	d	d	d	d		T2	d	c	d	c	c	c		T2	e	d	c	e	e	c			b	b	b	b	b	b		T2	c	c	c	c	b	a		T2	c	cd	b	c	a	b
	T3	a	a	a	a	a	a		T3	a	a	a	a	a	a		T3	a	a	a	a	a	a			e	d	d	d	e	d		T3	a	a	a	a	a	b		T3	a	a	a	a	a	a
	T4	b	b	b	b	b	b		T4	b	a	b	b	b	ab		T4	b	b	a	b	b	b			d	c	d	c	d	d		T4	b	a	a	a	a	b		T4	ab	ab	a	a	a	a
	T5	c	c	c	bc	c	c		T5	c	b	c	c	c	b		T5	c	c	b	c	c	d			c	b	c	c	c	c		T5	c	b	b	b	b	b		T5	c	bc	a	b	b	b
		STDEVP								STDEVP								STDEVP								STDEVP								STDEVP								STDEVP
		6h	12 h	18 h	1 d	3 d	5 d			6h	12 h	18 h	1 d	3 d	5 d			6 h	12 h	18 h	1 day	3 day	5 day			6h	12 h	18 h	1 day	3 day	5 day			6 h	12 h	18 h	1 day	3 day	5 day			6 h	12 h	18 h	1 day	3 day	5 day
	T1	0.00384057	0.00447214	0.00447214	0.00447214	0.00447214	0.00447214		T1	0.00761577	0.0133417	0.00752874	0.00616441	0.00291548	0.00570088		T1	0.00291548	0.00226977	0.00316228	0.00761577	0.00931397	0.00316228		T1	0.00761577	0.0183848	0.00770281	0.0137598	0.0284253	0.0354683		T1	0.00859255	0.027986	0.00641775	0.0142558	0.0707263	0.0707278		T1	0.004	0.0707672	0.0133417	0.0199499	0.00761577	0.0144222
	T2	0.00447214	0.00414578	0.00447214	0.00481534	0.00447214	0.00553963		T2	0.00761577	0.00772508	0.00509902	0.00353553	0.004	0.00761577		T2	0.00324037	0.00147224	0.00316228	0.00761577	0.00883176	0.00291548		T2	0.0144222	0.0214009	0.0137598	0.034919	0.0144222	0.0178326		T2	0.00695103	0.0214009	0.000258602	0.0705821	0.0707248	0.0707294		T2	0.0144222	0.0707672	0.0707672	0.0144222	0.0238328	0.0284253
	T3	0.00447214	0.0141421	0.0184052	0.00447214	0.0184052	0.0162692		T3	0.00616441	0.00282843	0.00295804	0.0214009	0.0144222	0.00353553		T3	0.00761577	0.00316228	0.00761577	0.00761577	0.00757739	0.00761249		T3	0.00282843	0.0214009	0.0287981	0.0278568	0.0172047	0.0707672		T3	0.0182398	0.0214009	0.00156484	0.0710509	0.00754669	0.0699515		T3	0.0238328	0.0144222	0.0144222	0.0144222	0.0707672	0.00282843
	T4	0.00447214	0.00829156	0.00447214	0.00447214	0.0184052	0.0145667		T4	0.0117473	0.00282843	0.0144222	0.0124097	0.00452769	0.00903811		T4	0.00761577	0.0144222	0.0144222	0.0144292	0.00761577	0.00894427		T4	0.00761577	0.0354683	0.00365148	0.0234379	0.00761577	0.0707672		T4	0.00719687	0.0144661	0.00159589	0.0707228	0.0707248	0.0707985		T4	0.0144222	0.0117473	0.0707672	0.0214009	0.0144222	0.0117473
	T5	0.00447214	0.00517204	0.00447214	0.00447214	0.0179774	0.00356195		T5	0.00761577	0.00282843	0.00273861	0.00302076	0.00452769	0.00492468		T5	0.00761577	0.00291548	0.00761577	0.0141775	0.00752396	0.00761577		T5	0.0214009	0.0425206	0.0146969	0.00909212	0.00509902	0.00761577		T5	0.0718676	0.0705554	0.000829156	0.07045	0.141252	0.0704147		T5	0.0214009	0.0133417	0.0284253	0.121688	0.0707672	0.0707672

## Sheet: 1.Amylase
	Amylase Activity
	Unit- mg maltose/min
		6 hr					12 hr					18 hr					1st DAY					3rd DAY					5th DAY
		R1	R2	R3	R4	Avg	R1	R2	R3	R4	Avg	R1	R2	R3	R4	Avg	R1	R2	R3	R4	Avg	R1	R2	R3	R4	Avg	R1	R2	R3	R4	Avg
	T1	0.166	0.169	0.161	0.164	0.165	0.167	0.171	0.169	0.1649	0.167975	0.167	0.173	0.165	0.171	0.169	0.37	0.364	0.356	0.35	0.36	0.269	0.253	0.265	0.279	0.2665	0.1389	0.1409	0.1329	0.1349	0.1369
	T2	0.132	0.136	0.127	0.133	0.132	0.137	0.134	0.133	0.1346	0.13465	0.131	0.137	0.129	0.135	0.133	0.26	0.274	0.266	0.28	0.27	0.22	0.234	0.216	0.21	0.22	0.1759	0.1809	0.1729	0.1779	0.1769
	T3	0.254	0.268	0.26	0.274	0.264	0.827	0.829	0.821	0.823	0.825	0.883	0.897	0.889	0.903	0.893	0.72	0.714	0.706	0.7	0.71	0.4293	0.423	0.4153	0.4093	0.419225	0.34151	0.3555	0.3475	0.3615	0.351502
	T4	0.221	0.235	0.227	0.241	0.231	0.5179	0.5419	0.5339	0.5579	0.5379	0.843	0.867	0.859	0.883	0.863	0.552	0.5361	0.528	0.512	0.532025	0.379	0.393	0.385	0.399	0.389	0.212	0.204	0.196	0.188	0.2
	T5	0.2146	0.2086	0.2006	0.1946	0.2046	0.4709	0.4759	0.4679	0.4729	0.4719	0.698	0.692	0.684	0.678	0.688	0.4139	0.4379	0.429	0.453	0.43345	0.314	0.308	0.3002	0.2942	0.3041	0.1487	0.1627	0.1547	0.1687	0.1587
			Average Amylase Activity
			6 hr	12 hr	18 hr	1 day	3 day	5 day
		T1	0.165	0.167975	0.169	0.36	0.2665	0.1369
		T2	0.132	0.13465	0.133	0.27	0.22	0.1769
		T3	0.264	0.825	0.893	0.71	0.419225	0.351502
		T4	0.231	0.5379	0.863	0.532025	0.389	0.2
		T5	0.2046	0.4719	0.688	0.43345	0.3041	0.1587
			STDEVP
			6 h	12 h	18 h	1 day	3 day	5 day
		T1	0.00291548	0.00226977	0.00316228	0.00761577	0.00931397	0.00316228
		T2	0.00324037	0.00147224	0.00316228	0.00761577	0.00883176	0.00291548
		T3	0.00761577	0.00316228	0.00761577	0.00761577	0.00757739	0.00761249
		T4	0.00761577	0.0144222	0.0144222	0.0144292	0.00761577	0.00894427
		T5	0.00761577	0.00291548	0.00761577	0.0141775	0.00752396	0.00761577

## Sheet: 2.Protease
	Protease Activity
	Unit= µM trypsin/min
		6 hr					12 hr					18 hr					1st DAY					3rd DAY					5th DAY
		R1	R2	R3	R4	Avg	R1	R2	R3	R4	Avg	R1	R2	R3	R4	Avg	R1	R2	R3	R4	Avg	R1	R2	R3	R4	Avg	R1	R2	R3	R4	Avg
	T1	3.5467	3.538	3.5227	3.5361	3.53587	3.3749	3.344	3.3309	3.403	3.3632	3.641	3.624	3.638	3.634	3.63425	12.917	12.9	12.895	12.877	12.8973	16.566	16.468	16.4638	16.366	16.4659	11.3431	11.2453	11.2409	11.1431	11.2431
	T2	3.6213	3.633	3.627	3.64	3.63033	3.6495	3.6835	3.6755	3.7095	3.6795	3.7895	3.7897	3.7893	3.789	3.78937	12.43	12.332	12.3282	12.2304	12.3301	16.791	16.893	16.889	16.991	16.891	12.2304	12.3326	12.328	12.4304	12.3303
	T3	4.793	4.7652	4.759	4.7424	4.7649	6.025	5.999	5.991	5.965	5.995	7.319	7.32123	7.3168	7.319	7.31901	15.539	15.642	15.637	15.7399	15.6395	19.6909	19.683	19.6787	19.67	19.6806	10.9648	10.767	10.862	10.864	10.8645
	T4	4.4723	4.484	4.478	4.4917	4.4815	5.9206	5.9046	5.896	5.8806	5.90045	7.035	7.0375	7.033	7.035	7.03512	14.983	14.885	14.8813	14.783	14.8831	20.253	20.155	20.151	20.053	20.153	11.2012	11.1034	11.099	11.001	11.1011
	T5	3.7258	3.728	3.6218	3.825	3.72515	4.0986	4.2026	4.1946	4.298	4.19845	6.231	6.23	6.229	6.231	6.23025	13.517	13.42	13.415	13.3178	13.4174	17.611	17.413	17.409	17.2115	17.4111	11.2849	11.387	11.382	11.484	11.3845
			Average Protease Activity
			6 h	12 h	18 h	1 day	3 day	5 day
		T1	3.53587	3.3632	3.63425	12.8973	16.4659	11.2431
		T2	3.63033	3.6795	3.78937	12.3301	16.891	12.3303
		T3	4.7649	5.995	7.31901	15.6395	19.6806	10.8645
		T4	4.4815	5.90045	7.03512	14.8831	20.153	11.1011
		T5	3.72515	4.19845	6.23025	13.4174	17.4111	11.3845
			STDEVP
			6 h	12 h	18 h	1 day	3 day	5 day
		T1	0.00859255	0.027986	0.00641775	0.0142558	0.0707263	0.0707278
		T2	0.00695103	0.0214009	0.000258602	0.0705821	0.0707248	0.0707294
		T3	0.0182398	0.0214009	0.00156484	0.0710509	0.00754669	0.0699515
		T4	0.00719687	0.0144661	0.00159589	0.0707228	0.0707248	0.0707985
		T5	0.0718676	0.0705554	0.000829156	0.07045	0.141252	0.0704147

## Sheet: 3.Dehydrogenase
	Dehydrogenase Activity
	Unit= mg formazan/min
		6 hr					12 hr					18 hr					1st DAY					3rd DAY					5th DAY
		R1	R2	R3	R4	Avg	R1	R2	R3	R4	Avg	R1	R2	R3	R4	Avg	R1	R2	R3	R4	Avg	R1	R2	R3	R4	Avg	R1	R2	R3	R4	Avg
	T1	0.271	0.265	0.257	0.251	0.261	0.278	0.262	0.244	0.248	0.258	0.2601	0.256	0.2422	0.261	0.254825	0.42	0.404	0.406	0.41	0.41	0.491	0.494	0.486	0.489	0.49	0.747	0.744	0.736	0.733	0.74
	T2	0.262	0.276	0.268	0.282	0.272	0.3004	0.2831	0.303	0.293	0.294875	0.274	0.284	0.276	0.286	0.28	0.307	0.314	0.306	0.313	0.31	0.376	0.384	0.376	0.384	0.38	0.87	0.864	0.856	0.85	0.86
	T3	0.393	0.397	0.399	0.383	0.393	0.428	0.432	0.424	0.428	0.428	0.462	0.464	0.456	0.46	0.4605	0.59	0.624	0.616	0.65	0.62	0.83	0.854	0.846	0.87	0.85	0.983	0.984	0.976	0.977	0.98
	T4	0.373	0.347	0.349	0.343	0.353	0.413	0.417	0.409	0.413	0.413	0.43	0.414	0.406	0.39	0.41	0.53	0.496	0.506	0.508	0.51	0.725	0.734	0.726	0.735	0.73	0.961	0.948	0.971	0.969	0.96225
	T5	0.308	0.302	0.294	0.288	0.298	0.325	0.329	0.321	0.325	0.325	0.382	0.386	0.379	0.385	0.383	0.4485	0.454	0.446	0.4515	0.45	0.535	0.534	0.526	0.525	0.53	0.92	0.915	0.9241	0.9283	0.92185
			Average Dehydrogenase Activity
			6 h	12 h	18 h	1 day	3 day	5 day
		T1	0.261	0.258	0.254825	0.41	0.49	0.74
		T2	0.272	0.294875	0.28	0.31	0.38	0.86
		T3	0.393	0.428	0.4605	0.62	0.85	0.98
		T4	0.353	0.413	0.41	0.51	0.73	0.96225
		T5	0.298	0.325	0.383	0.45	0.53	0.92185
			STDEVP
			6 h	12 h	18 h	1 day	3 day	5 day
		T1	0.00761577	0.0133417	0.00752874	0.00616441	0.00291548	0.00570088
		T2	0.00761577	0.00772508	0.00509902	0.00353553	0.004	0.00761577
		T3	0.00616441	0.00282843	0.00295804	0.0214009	0.0144222	0.00353553
		T4	0.0117473	0.00282843	0.0144222	0.0124097	0.00452769	0.00903811
		T5	0.00761577	0.00282843	0.00273861	0.00302076	0.00452769	0.00492468

## Sheet: 4.Phytase
	Phytase Activity
	Unit= U/g
		6 hr					12 hr					18 hr					1st DAY					3rd DAY					5th DAY
		R1	R2	R3	R4	Avg	R1	R2	R3	R4	Avg	R1	R2	R3	R4	Avg	R1	R2	R3	R4	Avg	R1	R2	R3	R4	Avg	R1	R2	R3	R4	Avg
	T1	0.12	0.124	0.116	0.126	0.1215	0.12	0.124	0.116	0.128	0.122	0.123	0.127	0.119	0.131	0.125	0.21	0.214	0.206	0.218	0.212	0.26	0.264	0.256	0.268	0.262	0.39	0.394	0.386	0.398	0.392
	T2	0.11	0.114	0.106	0.118	0.112	0.11	0.114	0.106	0.117	0.11175	0.119	0.123	0.115	0.127	0.121	0.19	0.194	0.186	0.199	0.19225	0.24	0.244	0.236	0.248	0.242	0.28	0.284	0.276	0.291	0.28275
	T3	0.2	0.204	0.196	0.208	0.202	0.28	0.284	0.276	0.312	0.288	0.37	0.374	0.366	0.412	0.3805	0.42	0.424	0.416	0.428	0.422	0.54	0.544	0.536	0.582	0.5505	0.73	0.734	0.726	0.767	0.73925
	T4	0.18	0.184	0.176	0.188	0.182	0.171	0.175	0.167	0.189	0.1755	0.23	0.234	0.226	0.238	0.232	0.25	0.254	0.246	0.258	0.252	0.37	0.374	0.366	0.412	0.3805	0.59	0.594	0.586	0.623	0.59825
	T5	0.16	0.164	0.156	0.168	0.162	0.13	0.134	0.126	0.14	0.1325	0.16	0.164	0.156	0.168	0.162	0.23	0.234	0.226	0.238	0.232	0.31	0.314	0.306	0.351	0.32025	0.42	0.424	0.416	0.425	0.42125
			Average Phytase Activity
			6 h	12 h	18 h	1 day	3 day	5 day
		T1	0.1215	0.122	0.125	0.212	0.262	0.392
		T2	0.112	0.11175	0.121	0.19225	0.242	0.28275
		T3	0.202	0.288	0.3805	0.422	0.5505	0.73925
		T4	0.182	0.1755	0.232	0.252	0.3805	0.59825
		T5	0.162	0.1325	0.162	0.232	0.32025	0.42125
			STDEVP
			6 h	12 h	18 h	1 day	3 day	5 day
		T1	0.00384057	0.00447214	0.00447214	0.00447214	0.00447214	0.00447214
		T2	0.00447214	0.00414578	0.00447214	0.00481534	0.00447214	0.00553963
		T3	0.00447214	0.0141421	0.0184052	0.00447214	0.0184052	0.0162692
		T4	0.00447214	0.00829156	0.00447214	0.00447214	0.0184052	0.0145667
		T5	0.00447214	0.00517204	0.00447214	0.00447214	0.0179774	0.00356195

## Sheet: 5.MDA Content
	MDA Content
	Unit= µ mol MDA/gr F-W
		6 hr					12 hr					18 hr					1st DAY					3rd DAY					5th DAY
		R1	R2	R3	R4	Avg	R1	R2	R3	R4	Avg	R1	R2	R3	R4	Avg	R1	R2	R3	R4	Avg	R1	R2	R3	R4	Avg	R1	R2	R3	R4	Avg
	T1	16.3452	16.3392	16.3311	16.3252	16.3351	16.24	16.274	16.276	16.29	16.27	16.67	16.684	16.68	16.6913	16.6813	12.22	12.204	12.2	12.1813	12.2013	10.29	10.254	10.246	10.21	10.25	8.92	8.874	8.866	8.82	8.87
	T2	15.516	15.5	15.492	15.476	15.496	14.52	14.494	14.486	14.46	14.49	13.91	13.894	13.89	13.8713	13.8913	10.94	10.894	10.89	10.8413	10.8913	9.29	9.274	9.266	9.25	9.27	6.45	6.404	6.416	6.41	6.42
	T3	9.0413	9.0453	9.0373	9.0413	9.0413	9.07	9.044	9.036	9.01	9.04	6.65	6.694	6.69	6.73133	6.69133	3.63	3.594	3.59	3.55133	3.59133	2.551	2.579	2.571	2.599	2.575	2.544	2.448	2.44	2.344	2.444
	T4	10.536	10.55	10.542	10.556	10.546	11.38	11.434	11.426	11.48	11.43	6.675	6.683	6.679	6.68433	6.68033	4.57	4.514	4.53	4.51133	4.53133	3.09	3.084	3.076	3.07	3.08	2.799	2.703	2.695	2.599	2.699
	T5	13.7295	13.7635	13.7555	13.7895	13.7595	14.16	14.104	14.096	14.04	14.1	7.94	7.964	7.96	7.98133	7.96133	4.817	4.833	4.829	4.84233	4.83033	4.109	4.119	4.111	4.121	4.115	3.99	3.984	3.976	3.97	3.98
			Average MDA Content
			6 h	12 h	18 h	1 day	3 day	5 day
		T1	16.3351	16.27	16.6813	12.2013	10.25	8.87
		T2	15.496	14.49	13.8913	10.8913	9.27	6.42
		T3	9.0413	9.04	6.69133	3.59133	2.575	2.444
		T4	10.546	11.43	6.68033	4.53133	3.08	2.699
		T5	13.7595	14.1	7.96133	4.83033	4.115	3.98
			STDEVP
			6 h	12 h	18 h	1 day	3 day	5 day
		T1	0.00761577	0.0183848	0.00770281	0.0137598	0.0284253	0.0354683
		T2	0.0144222	0.0214009	0.0137598	0.034919	0.0144222	0.0178326
		T3	0.00282843	0.0214009	0.0287981	0.0278568	0.0172047	0.0707672
		T4	0.00761577	0.0354683	0.00365148	0.0234379	0.00761577	0.0707672
		T5	0.0214009	0.0425206	0.0146969	0.00909212	0.00509902	0.00761577

## Sheet: 6.Total Protein
	Total Protein
	Unit= mg/gm F-W
		6 hr					12 hr					18 hr					1st DAY						3rd DAY				5th DAY
		R1	R2	R3	R4	Avg	R1	R2	R3	R4	Avg	R1	R2	R3	R4	Avg	R1	R2	R3	R4	Avg	R1	R2	R3	R4	Avg	R1	R2	R3	R4	Avg
	T1	23.0386	23.0466	23.0386	23.0466	23.0426	21.4108	21.5148	21.5068	21.6108	21.5108	24.0216	24.0556	24.0376	24.0516	24.0416	23.4788	23.5128	23.5348	23.5088	23.5088	24.0316	24.0456	24.0376	24.0516	24.0416	24.8874	24.9114	24.9034	24.9274	24.9074
	T2	22.8894	22.9134	22.9054	22.9294	22.9094	22.8096	22.7136	22.7056	22.6096	22.7096	25.074	24.978	24.97	24.874	24.974	22.8628	22.8468	22.8388	22.8228	22.8428	26.932	26.976	26.988	26.992	26.972	24.681	24.645	24.637	24.601	24.641
	T3	26.4792	26.4232	26.4352	26.4192	26.4392	27.0186	27.0426	27.0346	27.0586	27.0386	33.0792	33.1032	33.0952	33.1192	33.0992	33.9184	33.9024	33.8944	33.8784	33.8984	27.8046	27.7086	27.7006	27.6046	27.7046	27.0386	27.0426	27.0346	27.0386	27.0386
	T4	24.8874	24.9114	24.9034	24.9274	24.9074	25.2604	25.2344	25.2364	25.2304	25.2404	33.7986	33.7026	33.6946	33.5986	33.6986	33.1292	33.1032	33.0952	33.0692	33.0992	28.4572	28.4412	28.4332	28.4172	28.4372	27.7512	27.7752	27.7772	27.7812	27.7712
	T5	24.2714	24.2454	24.2374	24.2114	24.2414	24.2214	24.2554	24.2374	24.2514	24.2414	32.5264	32.5704	32.5624	32.6064	32.5664	30.6348	30.8388	30.9308	30.9348	30.8348	24.3414	24.2454	24.2374	24.1414	24.2414	24.6742	24.7782	24.7702	24.8742	24.7742
			Average Total Protein
			6 h	12 h	18 h	1 day	3 day	5 day
		T1	23.0426	21.5108	24.0416	23.5088	24.0416	24.9074
		T2	22.9094	22.7096	24.974	22.8428	26.972	24.641
		T3	26.4392	27.0386	33.0992	33.8984	27.7046	27.0386
		T4	24.9074	25.2404	33.6986	33.0992	28.4372	27.7712
		T5	24.2414	24.2414	32.5664	30.8348	24.2414	24.7742
			STDEVP
			6 h	12 h	18 h	1 day	3 day	5 day
		T1	0.004	0.0707672	0.0133417	0.0199499	0.00761577	0.0144222
		T2	0.0144222	0.0707672	0.0707672	0.0144222	0.0238328	0.0284253
		T3	0.0238328	0.0144222	0.0144222	0.0144222	0.0707672	0.00282843
		T4	0.0144222	0.0117473	0.0707672	0.0214009	0.0144222	0.0117473
		T5	0.0214009	0.0133417	0.0284253	0.121688	0.0707672	0.0707672
