# Supplementary material for: Physio-biochemical responses and crop performance analysis in chickpea upon botanical priming
Source: Sci Rep. 2024 Apr 23;14:9342. doi: 10.1038/s41598-024-59878-8 (PMC11039450; doi:10.1038/s41598-024-59878-8)
Supplement: Supplementary file 3 — Supplementary Information 3. [file 41598_2024_59878_MOESM3_ESM.xlsx]

## Sheet: Raw data
	Crop=Chickpea				Plot size : 2.8*1.8 m
	Variety=PG186				Row Length: 2.8 m
	Season= Rabi 20221-22				No.of rows: 6
	Layout= RBD				No. of treatments: 03
	T1=Non-primed				No.of replications: 8
	T2=Bavistin@2g/kg				Date of sowing: 24.11.2021
	T3=Turemric leaves priming				Date of harvest: 15.04.2022
		Field Emergence (%)
		R1	R2	R3	R4	R5	R6	R7	R8	Avg
	T1	77.7	66.6	61.1	67.2	63.8	69.4	82.2	73.3	70.1625
	T2	77.7	92.7	66.6	87.71	74.4	72.2	88.8	62.7	77.8513
	T3	94	93.8	75	93.8	80	83.3	93.8	97.2	88.8625
		Plant ht at 15 days (in cm)
		R1	R2	R3	R4	R5	R6	R7	R8	Avg
	T1	10.49	12.4	12.98	13.8	12.14	13.55	13.73	13.07	12.77
	T2	11.24	12.64	12.65	13.89	12.01	12.63	13.78	13.91	12.8438
	T3	11.23	13.63	13.43	14.3	13.56	13.78	14.06	12.98	13.3713
		Plant ht at 30 days (in cm)
		R1	R2	R3	R4	R5	R6	R7	R8	Avg
	T1	22.78	20.34	17	18.7	20.9	19	22.3	21.69	20.3388
	T2	20.04	21.19	19.21	20.66	20.52	23.98	22.02	22.84	21.3075
	T3	22.985	20.28	23	18.8	18.9	22.8	22.98	21.46	21.4006
		Plant ht at 45 days (in cm)
		R1	R2	R3	R4	R5	R6	R7	R8	Avg
	T1	23.78	26.22	25.85	23.35	26.7	22.3	24.13	25.3	24.7037
	T2	27.18	27.96	26.22	26.8	26.8	20.065	24.15	26.8	25.7469
	T3	30.95	28.12	23.3	27.2	27.57	26.8	29.15	26.15	27.405
		Plant ht at maturity (in cm)
		R1	R2	R3	R4	R5	R6	R7	R8	Avg
	T1	53	55.6	50.6	54.6	55	58.8	54.4	66.8	56.1
	T2	50.6	53.2	52.2	54.8	54.4	51.6	59.4	62.8	54.875
	T3	54	60.2	54.4	62.2	60.8	57.6	60.6	60.2	58.75
		Days to 50% Flowering
		R1	R2	R3	R4	R5	R6	R7	R8	Avg
	T1	84	87	83	81	87	84	85	89	85
	T2	88	85	89	88	86	85	86	87	86.75
	T3	83	82	82	86	84	80	80	83	82.5
		No. of Pods/plant
		R1	R2	R3	R4	R5	R6	R7	R8	Avg
	T1	83	90	89	94	82	83	86	68	84.375
	T2	111	80	78	82	104	76	79	70	85
	T3	104	107	101	105	124	120	98	123	110.25
		100 Seed Weight (g)
		R1	R2	R3	R4	R5	R6	R7	R8	Avg
	T1	20.25	21.9	14.6	16.32	16.98	15.01	14.55	16.51	17.015
	T2	15.3	16.2	17.4	16.24	16.72	18.37	17.05	18.4	16.96
	T3	16.83	18.3	20.2	16.67	17.73	22.374	21.16	16.57	18.7293
		Biological Yield (g)
		R1	R2	R3	R4	R5	R6	R7	R8	Avg
	T1	46	53	44	43	44.7	40.8	36.7	38	43.275
	T2	48	50	45	50	46.3	66.7	44.2	36.9	48.3875
	T3	50	55	50	55	50	63.9	42.2	55.7	52.725
		Yield (kg/ha)
		R1	R2	R3	R4	R5	R6	R7	R8	Avg
	T1	2319.05	2243.25	1891.1	2010.65	1815.4	1643.86	2066.91	2066.91	2007.14
	T2	2103.17	2443.25	2002.97	2239.38	1797.5	2024.35	1873.18	1833.18	2039.62
	T3	2420.63	2811.6	2458.96	2374.81	2601.32	1934.86	1998.37	1998.37	2324.87
			Harvest index
		R1	R2	R3	R4	R5	R6	R7	R8	Avg
	T1	51	57	57	65	50	49	53.8	46	53.6
	T2	48.4	45	45	46	53	53.4	55.3	66	51.5125
	T3	62.29	66.5	66.59	53	63.2	70.4	77.8	64	65.4725

## Sheet: Tables
	Treatments	Field Emergence	Plant height at 15 days		Plant height at 45 days	Plant height at maturity	Days to 50 % Flowering
		(%)	(cm)	(cm)	(cm)	(cm)
	T 1	70.16	12.77b	20.34	24.70b	56.1ab	85.00a
	T 2	77.85	12.84b	21.31	25.75ab	54.88b	86.75a
	T 3	88.86	13.37a	21.4	27.41a	58.75a	82.5b
		Significance
	T 1	c
	T 2	b
	T 3	a
	Treatments	No. of Pods/plant	Seed weight	Biological Yield	Yield	Harvest index
			(g)	(g)	(kg/ha)
	T 1	84.38b	17.01	43.28b	2007.14b	53.6b
	T 2	85.00b	16.96	48.39ab	2039.62b	51.51b
	T 3	110.25a	18.73	52.73a	2324.87a	65.47a
	S.E.M.	4.2	0.85	1.95	68.61	2.69
	C.D. 5%	12.73	NS	5.93	208.11	8.15
	C.V.	12.73	13.72	11.48	9.14	13.36

## Sheet: Sheet1
	Field Emergence	Plant height at 15 days	Plant height at 30 days	Plant height at 45 days	Plant height at maturity	Days to 50 % Flowering
T1
T2
T3
